# Supplementary material for: Hemoglobin–Albumin–Lymphocyte–Platelet (HALP) Score as a Novel Biomarker for Predicting Coronary Slow Flow in Patients with Angina and/or Ischemia and Nonobstructive Coronary Arteries
Source: J Clin Med. 2026 Feb 6;15(3):1302. doi: 10.3390/jcm15031302 (PMC12898510; doi:10.3390/jcm15031302)
Supplement: Supplementary file 1 [file jcm-15-01302-s001.zip]

Archive with 2 entries (2 files):
- supplementary video 1.webm
- supplementary video 2.webm
